# Supplementary material for: Artificial intelligence-driven insights into Arab media’s sustainable development goals coverage
Source: PeerJ Comput Sci. 2025 Aug 26;11:e3071. doi: 10.7717/peerj-cs.3071 (PMC12453826; doi:10.7717/peerj-cs.3071)
Supplement: Supplemental Information 1 [file peerj-cs-11-3071-s001.ipynb]

# %% [code]
!pip install torch

# %% [code]
!pip install transformers[torch]

# %% [code]
!pip install accelerate -U

# %% [code]
!pip install datasets

# %% [markdown]
# Get Data

# %% [code]
import pandas as pd
from sklearn.model_selection import train_test_split
from transformers import BertTokenizer, BertForSequenceClassification, TrainingArguments, Trainer
from datasets import Dataset

# %% [code]
ChatGPT=pd.read_csv("/content/drive/MyDrive/SDGs/Data/ChatGPT/ChatGPT_Generated_Articles05052024.csv")
OSDG=pd.read_csv("/content/drive/MyDrive/SDGs/Data/OSDG_Translated1303.csv",sep="\t",encoding="utf-8")

# %% [code]
##Decision to use agreement >=0.7
OSDG=OSDG[OSDG['agreement']>=0.7]

# %% [code]
len(OSDG)

# %% [code]
OSDG=OSDG[['Translation','sdg']].rename(columns={'Translation':'text'})

# %% [code]
OSDG['Source']="OSDG"

# %% [code]
OSDG.head(10)

# %% [code]
OSDG['text']=OSDG.text.str.replace("&quot;", "")

# %% [markdown]
## Final Data

# %% [code]
Final_Data=pd.concat([ChatGPT,OSDG])

# %% [code]
Final_Data.sample(10)

# %% [code]
duplicates = Final_Data.duplicated(subset=['text'],keep=False)

# %% [code]
Final_Data[duplicates] # 3 duplicates all from OSDG

# %% [markdown]
### Binary Data

# %% [code]
Final_Data['sdg_binary']=Final_Data['sdg'].apply(lambda x: 1 if x >0 else 0)

# %% [code]
Final_Data.sample(10)

# %% [code]
Final_Data.sdg_binary.value_counts(normalize=True)*100

# %% [code]
Final_Data[Final_Data['sdg_binary']==1].Source.value_counts(normalize=True)*100

# %% [markdown]
# Training

# %% [markdown]
## Binary

# %% [markdown]
### Data Split and undersampling

# %% [code]
import pandas as pd
from sklearn.model_selection import train_test_split
from sklearn.utils import resample, shuffle


# Step 1: Data Splitting and Undersampling for Binary Classification (SDG vs. Non-SDG)

# Split the dataset into features (text) and labels (SDG)
X = Final_Data['text']
y = Final_Data['sdg_binary']
S= Final_Data['Source']


# Split the data into train, validation, and test sets
X_train_val, X_val_test, y_train_val, y_val_test, S_train_val, S_val_test = train_test_split(X, y, S, test_size=0.15, random_state=42, stratify=y)

# Undersample the majority class (SDG) in the training set
X_train_sdg_OSDG = X_train_val[(y_train_val == 1) & (S_train_val=='OSDG')]  # SDG-related texts
X_train_sdg_ChatGPT = X_train_val[(y_train_val == 1) & (S_train_val=='ChatGPT')]

X_train_non_sdg = X_train_val[y_train_val == 0]  # Non-SDG texts

# Determine the number of samples to keep for undersampling
#num_samples = min(len(X_train_sdg), len(X_train_non_sdg))
num_samples = min(len(X_train_sdg_OSDG)+len(X_train_sdg_ChatGPT), len(X_train_non_sdg))


# Undersample the majority class (SDG) to match the number of samples in the minority class (Non-SDG)
#X_train_sdg_downsampled = resample(X_train_sdg, replace=False, n_samples=num_samples, random_state=42)

X_train_sdg_OSDG_downsampled = resample(X_train_sdg_OSDG, replace=False, n_samples=int(num_samples/2), random_state=42)
X_train_sdg_ChatGPT_downsampled = resample(X_train_sdg_ChatGPT, replace=False, n_samples=int(num_samples/2), random_state=42)

X_train_sdg_downsampled=pd.concat([X_train_sdg_OSDG_downsampled, X_train_sdg_ChatGPT_downsampled], axis=0)


# Combine the downsampled SDG-related texts with the Non-SDG texts
X_train_downsampled = pd.concat([X_train_sdg_downsampled, X_train_non_sdg], axis=0)
y_train_downsampled = pd.concat([pd.Series([1]*num_samples), pd.Series([0]*num_samples)], axis=0)

# Shuffle the downsampled data
X_train_downsampled, y_train_downsampled = shuffle(X_train_downsampled, y_train_downsampled, random_state=42)

##Create val and test sets
X_val, X_test, y_val, y_test = train_test_split(X_val_test, y_val_test, test_size=0.5, random_state=42, stratify=y_val_test)


# %% [code]
#@title Simple undersamplin working

import pandas as pd
from sklearn.model_selection import train_test_split
from sklearn.utils import resample, shuffle
# Load your dataset (assuming it's stored in a DataFrame named Final_Data)
# Example:
# Final_Data = pd.read_csv("your_dataset.csv")

# Step 1: Data Splitting and Undersampling for Binary Classification (SDG vs. Non-SDG)

# Split the dataset into features (text) and labels (SDG)
X = Final_Data['text']
y = Final_Data['sdg_binary']

# Split the data into train, validation, and test sets
X_train_val, X_val_test, y_train_val, y_val_test = train_test_split(X, y, test_size=0.15, random_state=42, stratify=y)

# Undersample the majority class (SDG) in the training set
X_train_sdg = X_train_val[y_train_val == 1]  # SDG-related texts
X_train_non_sdg = X_train_val[y_train_val == 0]  # Non-SDG texts

# Determine the number of samples to keep for undersampling
num_samples = min(len(X_train_sdg), len(X_train_non_sdg))

# Undersample the majority class (SDG) to match the number of samples in the minority class (Non-SDG)
X_train_sdg_downsampled = resample(X_train_sdg, replace=False, n_samples=num_samples, random_state=42)

# Combine the downsampled SDG-related texts with the Non-SDG texts
X_train_downsampled = pd.concat([X_train_sdg_downsampled, X_train_non_sdg], axis=0)
y_train_downsampled = pd.concat([pd.Series([1]*num_samples), pd.Series([0]*num_samples)], axis=0)

# Shuffle the downsampled data
X_train_downsampled, y_train_downsampled = shuffle(X_train_downsampled, y_train_downsampled, random_state=42)

##Create val and test sets
X_val, X_test, y_val, y_test = train_test_split(X_val_test, y_val_test, test_size=0.5, random_state=42, stratify=y_val_test)


# %% [code]
y_train_val.value_counts(normalize=True)*100

# %% [code]
y_train_downsampled.value_counts(normalize=True)*100

# %% [code]
y_test.value_counts(normalize=True)*100

# %% [markdown]
### Training model

# %% [markdown]
#### BERT

# %% [code]
!rm -r "/content/outputs"

# %% [code]


# Initialize the BERT tokenizer
tokenizer = BertTokenizer.from_pretrained("UBC-NLP/ARBERTv2",model_max_length=512)

# # Tokenize texts and calculate number of tokens per text
# token_lengths = []
# for text in X_train_downsampled:
#     tokens = tokenizer.encode(text, add_special_tokens=True)
#     token_lengths.append(len(tokens))

# Calculate average number of tokens per text
# average_tokens = sum(token_lengths) / len(token_lengths)
# print(f"Average number of tokens per text: {average_tokens:.2f}")

# Convert labels to numerical values
# label_dict = {label: i for i, label in enumerate(Final_Data['sdg'].unique())}
# Final_Data['sdg'] = Final_Data['sdg'].map(label_dict)

# Split the data into training, validation, and test sets
# train_texts, val_test_texts, train_labels, val_test_labels = train_test_split(Final_Data['text'], Final_Data['sdg'], test_size=0.2, random_state=42, stratify=Final_Data['sdg'])
# val_texts, test_texts, val_labels, test_labels = train_test_split(val_test_texts, val_test_labels, test_size=0.5, random_state=42, stratify=val_test_labels)

# Tokenize the texts
train_encodings = tokenizer(X_train_downsampled.tolist(), truncation=True, padding=True, max_length=512)
val_encodings = tokenizer(X_val.tolist(), truncation=True, padding=True, max_length=512)
test_encodings = tokenizer(X_test.tolist(), truncation=True, padding=True, max_length=512)

# Create datasets
# train_dataset = Dataset.from_dict({key: val for key, val in train_encodings.items()}, labels=y_train_downsampled.tolist())
# val_dataset = Dataset.from_dict({key: val for key, val in val_encodings.items()}, labels= y_val.tolist())
# test_dataset = Dataset.from_dict({key: val for key, val in test_encodings.items()}, labels= y_test.tolist())

# Create the training dataset
train_dataset = Dataset.from_dict({"input_ids": train_encodings["input_ids"],
                                    "attention_mask": train_encodings["attention_mask"],
                                    "labels": y_train_downsampled.tolist()})

# Create the validation dataset
val_dataset = Dataset.from_dict({"input_ids": val_encodings["input_ids"],
                                  "attention_mask": val_encodings["attention_mask"],
                                  "labels": y_val.tolist()})

test_dataset = Dataset.from_dict({"input_ids": test_encodings["input_ids"],
                                  "attention_mask": test_encodings["attention_mask"],
                                  "labels": y_test.tolist()})


# Define model
model = BertForSequenceClassification.from_pretrained("UBC-NLP/ARBERTv2", num_labels=2,max_length=512)

# Define training arguments
training_args = TrainingArguments(
    per_device_train_batch_size=16,
    per_device_eval_batch_size=16,
    num_train_epochs=5,
    load_best_model_at_end=True,
    logging_dir='./logs',
    output_dir='./outputs',
    evaluation_strategy='steps',  # Add this line to match save strategy
    save_strategy='steps'
)

# Initialize Trainer
trainer = Trainer(
    model=model,
    args=training_args,
    train_dataset=train_dataset,
    eval_dataset=val_dataset,
)

# Train the model
trainer.train()

# Evaluate on test set
results = trainer.evaluate(test_dataset)
print(results)


# %% [code]
training_args

# %% [code]
# prompt: now save the model trained by  the Trainer class

trainer.save_model("/content/drive/MyDrive/SDGs/Models/FinalBinaryArBERTv2_5Epochs_max512")


# %% [code]
tokenizer.save_pretrained("/content/drive/MyDrive/SDGs/Models/FinalBinaryArBERTv2_5Epochs_max512")

# %% [code]
# prompt: now load the saved model to model_loaded

from transformers import BertForSequenceClassification
model_loaded = BertForSequenceClassification.from_pretrained("/content/drive/MyDrive/SDGs/Models/FinalBinaryArBERTv2_5Epochs_max512")


# %% [code]
from transformers import Trainer, TrainingArguments
# Define training arguments
training_args = TrainingArguments(
    per_device_train_batch_size=16,
    per_device_eval_batch_size=16,
    num_train_epochs=5,
    load_best_model_at_end=True,
    logging_dir='./logs',
    output_dir='./outputs',
    evaluation_strategy='steps',  # Add this line to match save strategy
    save_strategy='steps'
)

# Initialize Trainer
trainer = Trainer(
    model=model_loaded,
    args=training_args,
    # ... other arguments such as train_dataset, eval_dataset, compute_metrics
)

# %% [markdown]
#### T5

# %% [code]
!pip install simpletransformers==0.63.9

# %% [code]
from simpletransformers.t5 import T5Model


import pandas as pd

X_train_downsampled = X_train_downsampled.reset_index(drop=True)
y_train_downsampled = y_train_downsampled.reset_index(drop=True)

train_df = pd.DataFrame({
    "prefix": ["binary classification: "] * len(X_train_downsampled),
    "input_text": X_train_downsampled.astype(str),  # Cast to string
    "target_text": y_train_downsampled.astype(str)  # Cast to string
})

eval_df = pd.DataFrame({
    "prefix": ["binary classification: "] * len(X_val),
    "input_text": X_val.astype(str),  # Cast to string
    "target_text": y_val.astype(str)  # Cast to string
})

model_args = {
    "max_seq_length": 128,
    "train_batch_size": 8,
    "eval_batch_size": 8,
    "num_train_epochs": 3,
    "evaluate_during_training": True,
    "evaluate_during_training_steps": 1000,
    "use_multiprocessing": False,
    "fp16": False,
    "save_steps": -1,
    "save_eval_checkpoints": False,
    "save_model_every_epoch": False,
    "overwrite_output_dir": True,
    "reprocess_input_data": True
}

#model = T5Model("t5", "google/mt5-base", args=model_args)
model = T5Model("t5", "UBC-NLP/AraT5v2-base-1024", args=model_args)


# Train the model
model.train_model(train_df, eval_data=eval_df)

# Evaluate the model
result = model.eval_model(eval_df)

# %% [code]
test_df = pd.DataFrame({
    "prefix": ["binary classification: "] * len(X_test),
    "input_text": X_test.astype(str),
    "target_text": y_test.astype(str)
})

predictions = model.predict(test_df["input_text"].tolist())

from sklearn.metrics import f1_score

macro_f1 = f1_score(y_test.astype(int), ([int(elm) for elm in predictions]), average='macro')
print("Macro F1 Score:", macro_f1)

# %% [code]
model.model.save_pretrained('/content/drive/MyDrive/SDGs/Models/mT5_base_3Epochs/model1')
model.tokenizer.save_pretrained('/content/drive/MyDrive/SDGs/Models/mT5_base_3Epochs/model1')
model.config.save_pretrained('/content/drive/MyDrive/SDGs/Models/mT5_base_3Epochs/model1/')

# %% [code]
!cp -r "/content/outputs" "/content/drive/MyDrive/SDGs/Models/mT5_base_3Epochs"

# %% [markdown]
### Evaluation

# %% [markdown]
#### Test set

# %% [code]
from sklearn.metrics import accuracy_score, f1_score, recall_score,precision_score,roc_auc_score
import numpy as np


# Get the predictions for the test set
predictions = trainer.predict(test_dataset)

# Extract predicted labels
#predicted_labels = predictions.predictions.argmax(axis=1) # For BERT
predicted_labels=np.argmax(predictions.predictions, axis=1)

# Calculate accuracy
accuracy = accuracy_score(y_test, predicted_labels)

# Calculate F1 score(label 1)
f1_SDG = f1_score(y_test, predicted_labels)

# Calculate F1 score(label 0)
f1_NonSDG = f1_score(y_test, predicted_labels,pos_label=0)

# Calculate F1 score (micro)
f1_micro = f1_score(y_test, predicted_labels,average="micro")

# Calculate F1 score (micro)
f1_macro = f1_score(y_test, predicted_labels,average="macro")

#AOC score
macro_AOC_score=roc_auc_score(y_test, predicted_labels,average="macro")

print("Test Accuracy:", accuracy)
print("Test SDG F1 Score:", f1_SDG)
print("Test NonSDG F1 Score:", f1_NonSDG)
print("Test micro F1 Score:", f1_micro)
print("Test macro F1 Score:", f1_macro)
print("Test AUC score:", macro_AOC_score)


# %% [code]
#bert-base seed 42 GPU T4 (Simple undersampling)
#Test Accuracy: 0.8573369565217391
#Test F1 Score: 0.9103840682788051

#ArbertV2 seed 42 GPU A100 (enhanced undersampling)
#Test Accuracy: 0.9923007246376812
#Test F1 Score: 0.9955133280548958

#ArbertV2 seed 24 GPU A100 (enhanced undersampling)
#Test Accuracy: 0.9864130434782609
#Test F1 Score: 0.9920550847457626

#ArbertV2 seed 2024 GPU A100 (enhanced undersampling)
#Test Accuracy: 0.9927536231884058
#Test F1 Score: 0.9957850368809273

#mT5-base seed 42 GPU A100 (enhanced undersampling)
#Test macro F1 Score: 0.9373958703178407

#AraT5-base-1024 seed 42 GPU A100 (enhanced undersampling)
#Test macro F1 Score: 0.9533430704316781


# %% [code]
result_test=pd.DataFrame({"predictions": predicted_labels,"Ground":y_test})

# %% [code]
result_test

# %% [markdown]
#### Scraped sample

# %% [code]
Hespress=pd.read_pickle("/content/drive/MyDrive/SDGs/Data/Scrap/Hespress/Merged_Hespress.pkl")

# %% [code]
import numpy as np

Hespress200=Hespress.sample(n=200,random_state=42)
Hespress200.replace({'nan': np.nan}, regex=True,inplace=True)
Hespress200.replace(['None', 'nan'], np.nan,inplace=True)

Hespress200= Hespress200.dropna(subset=['Paragraphs'])
Hespress200['Paragraphs'] = Hespress200['Paragraphs'].astype(str)

# %% [code]
X_Sample=Hespress200['Paragraphs']

Sample_encodings = tokenizer(X_Sample.tolist(), truncation=True, padding=True,max_length=263)

Sample_dataset = Dataset.from_dict({"input_ids": Sample_encodings["input_ids"],
                                  "attention_mask": Sample_encodings["attention_mask"]})

# %% [code]
len(test_encodings["input_ids"][20])

# %% [code]
len(Sample_encodings["input_ids"][20])

# %% [code]
from sklearn.metrics import accuracy_score, f1_score


# Get the predictions for the test set
predictions = trainer.predict(Sample_dataset)

# Extract predicted labels
predicted_labels = predictions.predictions.argmax(axis=1)


# %% [code]
 import pandas as pd
 pd.Series(predicted_labels).value_counts(normalize=True)*100

# %% [code]
Hespress200_Predicted=pd.DataFrame({"Text":X_Sample,"predictions": predicted_labels})

# %% [code]
Hespress200_Predicted.to_csv("/content/drive/MyDrive/SDGs/Models/Predictions/Hespress200_Predicted.csv")

# %% [markdown]
## Multi-class

# %% [code]
SDG_Data=Final_Data[Final_Data.sdg_binary==1]

# %% [code]
SDG_Data.sample(10)

# %% [code]
SDG_Data.Source.value_counts(normalize=True)*100

# %% [markdown]
### Data Split

# %% [code]
import pandas as pd
from sklearn.model_selection import train_test_split
from sklearn.utils import resample, shuffle


# Step 1: Data Splitting and Undersampling for Binary Classification (SDG vs. Non-SDG)

# Split the dataset into features (text) and labels (SDG)
X = SDG_Data['text']
y = SDG_Data['sdg']
S= SDG_Data['Source']


# Assuming 'y' and 'S' are your columns to stratify on
combined = y.astype(str) + '_' + S.astype(str)

# First split into train/test
X_train_temp, X_test, y_train_temp, y_test = train_test_split(X, combined, test_size=0.2, stratify=combined)

# Then split train set into train/validation
X_train, X_valid, y_train, y_valid = train_test_split(X_train_temp, y_train_temp, test_size=0.25, stratify=y_train_temp)


# # Assuming 'y' and 'S' are your columns to stratify on
# combined = y.astype(str) + '_' + S.astype(str)


# # Split the data into train, validation, and test sets
# X_train_val, X_val_test, y_train_val, y_val_test = train_test_split(X, y, test_size=0.15, random_state=42, stratify=combined)

# ##Create val and test sets
# X_val, X_test, y_val, y_test = train_test_split(X_val_test, y_val_test, test_size=0.5, random_state=42, stratify=y_val_test)


### Extract the original y's, subtract 1, and cast to integer
y_train = y_train.str.split('_', expand=True)[0].astype(int) - 1
y_valid = y_valid.str.split('_', expand=True)[0].astype(int) - 1
y_test = y_test.str.split('_', expand=True)[0].astype(int) - 1


# %% [markdown]
### Training

# %% [code]
!rm -r "/content/outputs"

# %% [code]


# Initialize the BERT tokenizer
tokenizer = BertTokenizer.from_pretrained("UBC-NLP/ARBERTv2",model_max_length=512)

# # Tokenize texts and calculate number of tokens per text
# token_lengths = []
# for text in X_train_downsampled:
#     tokens = tokenizer.encode(text, add_special_tokens=True)
#     token_lengths.append(len(tokens))

# Calculate average number of tokens per text
# average_tokens = sum(token_lengths) / len(token_lengths)
# print(f"Average number of tokens per text: {average_tokens:.2f}")

# Convert labels to numerical values
# label_dict = {label: i for i, label in enumerate(Final_Data['sdg'].unique())}
# Final_Data['sdg'] = Final_Data['sdg'].map(label_dict)

# Split the data into training, validation, and test sets
# train_texts, val_test_texts, train_labels, val_test_labels = train_test_split(Final_Data['text'], Final_Data['sdg'], test_size=0.2, random_state=42, stratify=Final_Data['sdg'])
# val_texts, test_texts, val_labels, test_labels = train_test_split(val_test_texts, val_test_labels, test_size=0.5, random_state=42, stratify=val_test_labels)

# Tokenize the texts
train_encodings = tokenizer(X_train.tolist(), truncation=True, padding=True, max_length=512)
val_encodings = tokenizer(X_valid.tolist(), truncation=True, padding=True, max_length=512)
test_encodings = tokenizer(X_test.tolist(), truncation=True, padding=True, max_length=512)

# Create datasets
# train_dataset = Dataset.from_dict({key: val for key, val in train_encodings.items()}, labels=y_train_downsampled.tolist())
# val_dataset = Dataset.from_dict({key: val for key, val in val_encodings.items()}, labels= y_val.tolist())
# test_dataset = Dataset.from_dict({key: val for key, val in test_encodings.items()}, labels= y_test.tolist())

# Create the training dataset
train_dataset = Dataset.from_dict({"input_ids": train_encodings["input_ids"],
                                    "attention_mask": train_encodings["attention_mask"],
                                    "labels": y_train.tolist()})

# Create the validation dataset
val_dataset = Dataset.from_dict({"input_ids": val_encodings["input_ids"],
                                  "attention_mask": val_encodings["attention_mask"],
                                  "labels": y_valid.tolist()})

test_dataset = Dataset.from_dict({"input_ids": test_encodings["input_ids"],
                                  "attention_mask": test_encodings["attention_mask"],
                                  "labels": y_test.tolist()})


# Define model
model = BertForSequenceClassification.from_pretrained("UBC-NLP/ARBERTv2", num_labels=16, max_length=512)

# Define training arguments
training_args = TrainingArguments(
    per_device_train_batch_size=16,
    per_device_eval_batch_size=16,
    num_train_epochs=5,
     load_best_model_at_end=True,
    logging_dir='./logs',
    output_dir='./outputs',
    evaluation_strategy='steps',  # Add this line to match save strategy
    save_strategy='steps'
)

# Initialize Trainer
trainer = Trainer(
    model=model,
    args=training_args,
    train_dataset=train_dataset,
    eval_dataset=val_dataset,
)

# Train the model
trainer.train()

# Evaluate on test set
results = trainer.evaluate(test_dataset)
print(results)


# %% [code]
trainer.save_model("/content/drive/MyDrive/SDGs/Models/FinalMultiClassArBERTv2_5Epochs_max512")
tokenizer.save_pretrained("/content/drive/MyDrive/SDGs/Models/FinalMultiClassArBERTv2_5Epochs_max512")

# %% [markdown]
#### AraBART

# %% [code]
from transformers import BartTokenizer, BartForSequenceClassification, Trainer, TrainingArguments,AutoTokenizer
from datasets import Dataset
import pandas as pd


# Initialize the BART tokenizer
tokenizer = AutoTokenizer.from_pretrained("eslamxm/AraBART-finetuned-ar-wikilingua")

# Tokenize the texts
train_encodings = tokenizer(X_train.tolist(), truncation=True, padding=True)
val_encodings = tokenizer(X_valid.tolist(), truncation=True, padding=True)
test_encodings = tokenizer(X_test.tolist(), truncation=True, padding=True)

# Create datasets
train_dataset = Dataset.from_dict({
    "input_ids": train_encodings["input_ids"],
    "attention_mask": train_encodings["attention_mask"],
    "labels": y_train.tolist()
})

val_dataset = Dataset.from_dict({
    "input_ids": val_encodings["input_ids"],
    "attention_mask": val_encodings["attention_mask"],
    "labels": y_valid.tolist()
})

test_dataset = Dataset.from_dict({
    "input_ids": test_encodings["input_ids"],
    "attention_mask": test_encodings["attention_mask"],
    "labels": y_test.tolist()
})

# Define the model
model = BartForSequenceClassification.from_pretrained("eslamxm/AraBART-finetuned-ar-wikilingua", num_labels=16)

# Define training arguments
training_args = TrainingArguments(
    per_device_train_batch_size=16,
    per_device_eval_batch_size=16,
    num_train_epochs=5,
    load_best_model_at_end=True,
    logging_dir='./logs',
    output_dir='./outputs',
         evaluation_strategy='steps',  # Add this line to match save strategy
    save_strategy='steps'
)

# Initialize the Trainer
trainer = Trainer(
    model=model,
    args=training_args,
    train_dataset=train_dataset,
    eval_dataset=val_dataset,
)

# Train the model
trainer.train()

# Evaluate on the test set
results = trainer.evaluate(test_dataset)
print(results)


# %% [markdown]
### Evaluation

# %% [code]
!cp -r "/content/outputs" "/content/drive/MyDrive/SDGs/Models/MultiClass_A100_5Epochs_Arbert"

# %% [code]
from sklearn.metrics import accuracy_score, f1_score, recall_score,precision_score,roc_auc_score
import numpy as np


# Get the predictions for the test set
predictions = trainer.predict(test_dataset)

# Extract predicted labels
predicted_labels = predictions.predictions.argmax(axis=1) # For BERT
#predicted_labels=np.argmax(predictions.predictions, axis=1)

# Calculate accuracy
accuracy = accuracy_score(y_test, predicted_labels)


# Calculate F1 score (micro)
f1_micro = f1_score(y_test, predicted_labels,average="micro")

# Calculate F1 score (micro)
f1_macro = f1_score(y_test, predicted_labels,average="macro")

# Calculate F1 score (Weighted)
f1_macro_W = f1_score(y_test, predicted_labels,average="weighted")

#AOC score
#macro_AOC_score=roc_auc_score(y_test, predicted_labels,average="macro",multi_class='ovo')

print("Test Accuracy:", accuracy)

print("Test micro F1 Score:", f1_micro)
print("Test macro F1 Score:", f1_macro)
print("Test Weighted F1 Score:", f1_macro_W)
#print("Test AUC score:", macro_AOC_score)


# %% [code]
#### 10 epochs


from sklearn.metrics import accuracy_score, f1_score, recall_score,precision_score,roc_auc_score
import numpy as np


# Get the predictions for the test set
predictions = trainer.predict(test_dataset)

# Extract predicted labels
predicted_labels = predictions.predictions.argmax(axis=1) # For BERT
#predicted_labels=np.argmax(predictions.predictions, axis=1)

# Calculate accuracy
accuracy = accuracy_score(y_test, predicted_labels)


# Calculate F1 score (micro)
f1_micro = f1_score(y_test, predicted_labels,average="micro")

# Calculate F1 score (micro)
f1_macro = f1_score(y_test, predicted_labels,average="macro")

# Calculate F1 score (Weighted)
f1_macro_W = f1_score(y_test, predicted_labels,average="weighted")

#AOC score
#macro_AOC_score=roc_auc_score(y_test, predicted_labels,average="macro",multi_class='ovo')

print("Test Accuracy:", accuracy)

print("Test micro F1 Score:", f1_micro)
print("Test macro F1 Score:", f1_macro)
print("Test Weighted F1 Score:", f1_macro_W)
#print("Test AUC score:", macro_AOC_score)


# %% [code]
# Get the predicted probabilities for the test set
prediction_probabilities = trainer.predict(test_dataset).predictions

# Apply softmax to convert logits to probabilities
import torch
import torch.nn.functional as F
prediction_probabilities = F.softmax(torch.tensor(prediction_probabilities), dim=1).numpy()

# Calculate ROC AUC score (macro-averaged one-vs-one)
ovo_AOC_score = roc_auc_score(y_test, prediction_probabilities, multi_class='ovo')
ovr_AOC_score = roc_auc_score(y_test, prediction_probabilities, multi_class='ovr')
print("Test ovo AUC score:", ovo_AOC_score)
print("Test ovr AUC score:", ovr_AOC_score)

# %% [code]
# 10 epochs


# Get the predicted probabilities for the test set
prediction_probabilities = trainer.predict(test_dataset).predictions

# Apply softmax to convert logits to probabilities
import torch
import torch.nn.functional as F
prediction_probabilities = F.softmax(torch.tensor(prediction_probabilities), dim=1).numpy()

# Calculate ROC AUC score (macro-averaged one-vs-one)
ovo_AOC_score = roc_auc_score(y_test, prediction_probabilities, multi_class='ovo')
ovr_AOC_score = roc_auc_score(y_test, prediction_probabilities, multi_class='ovr')
print("Test ovo AUC score:", ovo_AOC_score)
print("Test ovr AUC score:", ovr_AOC_score)

# %% [markdown]
#### AraBART

# %% [code]
# Get predictions
predictions = trainer.predict(test_dataset)

# Access the logits from the predictions output (adjust index if needed)
logits = predictions.predictions[0]

# Reshape logits if necessary (adjust dimensions as needed)
logits = logits.reshape(-1, 16)  # Replace num_classes with the actual number

# Apply softmax to get probabilities
probs = torch.softmax(torch.tensor(logits), dim=-1)

# Get the predicted class
preds = torch.argmax(probs, dim=-1).numpy()

# %% [code]
# Calculate accuracy
accuracy = accuracy_score(y_test, preds)


# Calculate F1 score (micro)
f1_micro = f1_score(y_test, preds,average="micro")

# Calculate F1 score (micro)
f1_macro = f1_score(y_test, preds,average="macro")

# Calculate F1 score (Weighted)
f1_macro_W = f1_score(y_test, preds,average="weighted")

#AOC score
#macro_AOC_score=roc_auc_score(y_test, preds,average="macro",multi_class='ovo')

print("Test Accuracy:", accuracy)

print("Test micro F1 Score:", f1_micro)
print("Test macro F1 Score:", f1_macro)
print("Test Weighted F1 Score:", f1_macro_W)
#print("Test AUC score:", macro_AOC_score)

# %% [code]
# A100 5 Epochs bs16
# Test Accuracy: 0.8749013417521705
# Test micro F1 Score: 0.8749013417521705
# Test macro F1 Score: 0.8569543276822498
# Test Weighted F1 score: 0.8749054860171084
# Test macro AUC score: 0.9802421420536442 (ovo)

#A100 10 epochs bs 16
#Test Accuracy: 0.8498421468034728
#Test micro F1 Score: 0.8498421468034728
#Test macro F1 Score: 0.828650771418186
#Test Weighted F1 Score: 0.8503662521758165

# %% [code]
Hespress200Predicted=pd.read_csv("/content/drive/MyDrive/SDGs/Models/Predictions/Hespress200_Predicted.csv")

# %% [code]
Hespress200Predicted.head(10)

# %% [code]
Hespress_SDG=Hespress200Predicted[Hespress200Predicted.predictions==1]

# %% [code]
len(Hespress_SDG)

# %% [code]
# Initialize the BERT tokenizer
tokenizer = BertTokenizer.from_pretrained("UBC-NLP/ARBERTv2")

X_Sample=Hespress_SDG['Text']

Sample_encodings = tokenizer(X_Sample.tolist(), truncation=True, padding=True,max_length=263)

Sample_dataset = Dataset.from_dict({"input_ids": Sample_encodings["input_ids"],
                                  "attention_mask": Sample_encodings["attention_mask"]})

# %% [code]
from sklearn.metrics import accuracy_score, f1_score


# Get the predictions for the test set
predictions = trainer.predict(Sample_dataset)

# Extract predicted labels
predicted_labels = predictions.predictions.argmax(axis=1)

# %% [code]
predicted_labels

# %% [code]
# prompt: create a dictionnaty to map between SDG numbers and their names

sdg_dict = {
    0: "No Poverty",
    1: "Zero Hunger",
    2: "Good Health and Well-being",
    3: "Quality Education",
    4: "Gender Equality",
    5: "Clean Water and Sanitation",
    6: "Affordable and Clean Energy",
    7: "Decent Work and Economic Growth",
    8: "Industry, Innovation and Infrastructure",
    9: "Reduced Inequalities",
    10: "Sustainable Cities and Communities",
    11: "Responsible Consumption and Production",
    12: "Climate Action",
    13: "Life Below Water",
    14: "Life on Land",
    15: "Peace and Justice Strong Institutions",
    16: "Partnerships for the Goals"
}


# %% [code]
# prompt: Map predicted_labels to sdg names using sdg_dict, then add it to Hespress_SDG Dataframe as a column named prediction_sdg

Hespress_SDG["prediction_sdg"] = [sdg_dict[predicted_label] for predicted_label in predicted_labels]


# %% [code]
Hespress_SDG

# %% [code]
Hespress_SDG.to_csv("/content/drive/MyDrive/SDGs/Models/Predictions/MultiClass_Hespress15.csv")

# %% [code]


# %% [code]


# %% [code]
from transformers import AutoModelForSequenceClassification
model = AutoModelForSequenceClassification.from_pretrained('/content/drive/MyDrive/SDGs/Models/MultiClass_A100_5Epochs_Arbert/checkpoint-500')

# %% [code]
from transformers import Trainer, TrainingArguments
# Define training arguments
training_args = TrainingArguments(
    per_device_train_batch_size=16,
    per_device_eval_batch_size=16,
    num_train_epochs=5,
    logging_dir='./logs',
    output_dir='./outputs'
)

# Initialize Trainer
trainer = Trainer(
    model=model,
    args=training_args,
    # ... other arguments such as train_dataset, eval_dataset, compute_metrics
)


# %% [code]
training_args

# %% [code]
from sklearn.metrics import accuracy_score, f1_score


# Get the predictions for the test set
predictions = trainer.predict(Sample_dataset)

# Extract predicted labels
predicted_labels = predictions.predictions.argmax(axis=1)

# %% [code]
predicted_labels
array([ 2, 15,  0, 10, 15,  4,  3,  1, 15,  9,  9, 10,  2,  0,  2])
